# Supplementary material for: Structural variation, selection, and diversification of the NPIP gene family from the human pangenome
Source: bioRxiv. 2025 Feb 5:2025.02.04.636496. Preprint. [Version 1] doi: 10.1101/2025.02.04.636496 (PMC11838601; doi:10.1101/2025.02.04.636496)
Supplement: Supplement 1 [file media-1.xlsx]

## Sheet: S1
index	Tissue/cell type	Total reads	NPIP reads	NPIP percent	Enrichment	Source	ID	BioProject
410	fetal brain_hyb	87228	76768	0.880084	NPIP	Eichler/SRA	in process
399	fetal brain_hyb	231686	57712	0.249096	NPIP	Eichler/SRA	in process
412	testis_hyb	64506	52749	0.817738	NPIP	Eichler/SRA	in process
44	midfrontal cortex, snRNA-seq, exome capture	3217137	41588	0.012927	exome	SRA	SRR14808731	PRJNA737508
42	midfrontal cortex, snRNA-seq, exome capture	2911790	38480	0.0132152	exome	SRA	SRR14808729	PRJNA737508
47	midfrontal cortex, snRNA-seq, exome capture	2729943	34084	0.0124852	exome	SRA	SRR14808734	PRJNA737508
45	midfrontal cortex, snRNA-seq, exome capture	2445841	32880	0.0134432	exome	SRA	SRR14808732	PRJNA737508
43	midfrontal cortex, snRNA-seq, exome capture	2557766	32259	0.0126122	exome	SRA	SRR14808730	PRJNA737508
46	midfrontal cortex, snRNA-seq, exome capture	2332661	30964	0.0132741	exome	SRA	SRR14808733	PRJNA737508
41	midfrontal cortex, snRNA-seq, exome capture	1993591	26362	0.0132234	exome	SRA	SRR14808728	PRJNA737508
48	midfrontal cortex, snRNA-seq, exome capture	2012223	25558	0.0127014	exome	SRA	SRR14808735	PRJNA737508
413	testis_hyb	29419	24867	0.84527	NPIP	Eichler/SRA	in process
14	adult brain	163565243	20085	0.000122795	TFs	SRA	SRR11492433	PRJNA615244
217	brain	3686653	16990	0.00460852		ANVIL phs002316	cmh003217-01_IsoSeqv2-IS-brain_CCS
53	midfrontal cortex, snRNA-seq, exome capture	1556910	15573	0.0100025	exome	SRA	SRR14808740	PRJNA737508
26	fetal frontal lobe	14080409	14308	0.00101616		SRA	SRR12660773	PRJNA664117
25	fetal frontal lobe	16269707	12852	0.000789934		SRA	SRR12660772	PRJNA664117
56	heart	44292501	12079	0.00027271		SRA	SRR16352587	PRJNA771558
0	HG002	37286400	11621	0.000311669		https://downloads.pacbcloud.com/public/dataset/Kinnex-full-length-RNA/	HG002
10	brain	5549730	11483	0.00206911		SRA	DRR481124	PRJDB15555
397	brain_hyb	346542	10873	0.0313757	NPIP	Eichler/SRA	in process
6	brain	5516891	10412	0.00188729		SRA	DRR481120	PRJDB15555
390	CHM1_hyb	32799	10379	0.316443	NPIP	Eichler/SRA	in process
49	midfrontal cortex, snRNA-seq, exome capture	1068706	10192	0.00953677	exome	SRA	SRR14808736	PRJNA737508
396	fetal brain_hyb	16449	9924	0.603319	NPIP	Eichler/SRA	in process
93	ESC	52741436	9720	0.000184295		SRA	SRR25855036	PRJNA1011333
31	adult prefrontal cortex	8981446	9698	0.00107978		SRA	SRR12660778	PRJNA664117
4	brain	4585082	9277	0.0020233		SRA	DRR481118	PRJDB15555
92	ESC	46888337	8898	0.00018977		SRA	SRR25855035	PRJNA1011333
29	adult prefrontal cortex	15161873	8437	0.000556462		SRA	SRR12660776	PRJNA664117
1	brain	5076130	8328	0.00164062		SRA	DRR481115	PRJDB15555
395	adult brain_hyb	16717	7533	0.450619	NPIP	Eichler/SRA	in process
54	midfrontal cortex, snRNA-seq, exome capture	754462	7508	0.00995146	exome	SRA	SRR14808741	PRJNA737508
95	ESC	46050903	7440	0.00016156		SRA	SRR25855038	PRJNA1011333
91	ESC	41921314	7352	0.000175376		SRA	SRR25855034	PRJNA1011333
94	ESC	39549999	6871	0.000173729		SRA	SRR25855037	PRJNA1011333
71	B-Lymphocyte	4406914	6519	0.00147927		SRA	SRR18074968	PRJNA200694
383	Alzheimer's brain	4271005	6120	0.00143292		https://downloads.pacbcloud.com/public/dataset/Alzheimer2019_IsoSeq/	Alzheimer
214	brain	4345676	6047	0.0013915		ANVIL phs002313	cmh003036-01_IsoSeqv2-IS-brain_CCS
5	brain	6262294	5928	0.000946618		SRA	DRR481119	PRJDB15555
7	brain	4639736	5456	0.00117593		SRA	DRR481121	PRJDB15555
51	midfrontal cortex, snRNA-seq, exome capture	549013	5397	0.00983037	exome	SRA	SRR14808738	PRJNA737508
97	ESC	32040262	5279	0.000164761		SRA	SRR25855040	PRJNA1011333
96	ESC	32555688	5277	0.000162091		SRA	SRR25855039	PRJNA1011333
8	brain	5174570	5188	0.0010026		SRA	DRR481122	PRJDB15555
391	CHM1_hyb	71072	4863	0.0684236	NPIP	Eichler/SRA	in process
2	brain	6169651	4598	0.000745261		SRA	DRR481116	PRJDB15555
393	CHM1_hyb	65501	4366	0.0666555	NPIP	Eichler/SRA	in process
3	brain	4322512	4016	0.000929089		SRA	DRR481117	PRJDB15555
18	iPSC	5081985	3991	0.000785323		SRA	SRR11729902	PRJNA631047
19	iPSC	4588890	3956	0.000862082		SRA	SRR11729903	PRJNA631047
52	midfrontal cortex, snRNA-seq, exome capture	402408	3827	0.00951025	exome	SRA	SRR14808739	PRJNA737508
68	glioma stem cells	2557782	3732	0.00145908		SRA	SRR17260131	PRJNA788949
126	brain	3081084	3660	0.00118789		ANVIL phs002225	cmh001768-01_IsoSeqv2-IS-brain_CCS
277	HepG2	2612690	3605	0.0013798		ENCODE	ENCFF483HTA
20	iPSC	5387513	3539	0.000656889		SRA	SRR11729904	PRJNA631047
9	brain	5992000	3474	0.000579773		SRA	DRR481123	PRJDB15555
21	iPSC	5500694	3324	0.000604287		SRA	SRR11729905	PRJNA631047
32	adult prefrontal cortex	7816194	3003	0.000384202		SRA	SRR12660779	PRJNA664117
28	adult prefrontal cortex	7467067	2983	0.000399488		SRA	SRR12660775	PRJNA664117
411	fetal brain_hyb	4071	2904	0.713338	NPIP	Eichler/SRA	in process
13	sperm	9924497	2902	0.000292408		SRA	SRR10123831	PRJNA565724
11	brain	5974301	2887	0.000483236		SRA	DRR481125	PRJDB15555
222	brain	3517268	2859	0.000812847		ANVIL phs002321	PBIsoSeq_cmh002013-01_brain_combined_CCS
371	middle frontal area 46	2756340	2840	0.00103035		ENCODE	ENCFF156TTD
50	midfrontal cortex, snRNA-seq, exome capture	297670	2796	0.00939295	exome	SRA	SRR14808737	PRJNA737508
72	iPSC	3765454	2747	0.000729527		SRA	SRR18074969	PRJNA754107
170	iPSC	3641579	2742	0.00075297		ANVIL phs002269	cmh002248-01_IsoSeqv2_iPSC-Cell5_CCS
375	middle frontal area 46	2533014	2710	0.00106987		ENCODE	ENCFF446EFU
398	CHM1_hyb	318234	2561	0.00804754	NPIP	Eichler/SRA	in process
185	iPSC	3733654	2377	0.000636642		ANVIL phs002284	cmh002429-01_IsoSeqv2_iPSC-Cell2_CCS
374	middle frontal area 46	2719170	2275	0.000836652		ENCODE	ENCFF311CZO
382	UHR	6374832	2214	0.000347303		https://downloads.pacbcloud.com/public/dataset/UHR_IsoSeq/	UHR
392	brain_hyb	63154	2152	0.0340754	NPIP	Eichler/SRA	in process
268	OCI-LY7	1805339	2124	0.00117651		ENCODE	ENCFF417UQV
223	TSC	7832608	2085	0.000266195		ANVIL phs002322	Re-run_of_cmh003068-01C_TSC_IsoSeq_GRCh38-tsc_CCS
12	brain	5749358	2009	0.00034943		SRA	DRR481126	PRJDB15555
70	iPSC	4081253	1888	0.000462603		SRA	SRR18074967	PRJNA754107
15	adult brain, fetal brain, heart, liver, pancreas, placenta	20205611	1869	9.24991e-05	TFs	SRA	SRR11492435	PRJNA615244
176	iPSC	3425947	1867	0.000544959		ANVIL phs002275	cmh002275-01_IsoSeqv2_iPSC-Cell1_CCS
119	thymus	2815124	1837	0.000652547		ANVIL phs002218	cmh001715-06_IsoSeqv2-Cell2_CCS
121	iPSC	3346776	1789	0.000534544		ANVIL phs002220	cmh001748-01_IsoSeqv2_iPSC-Cell1_CCS
112	tonsil	1940008	1750	0.000902058		ANVIL phs002211	cmh001637-01_IsoSeqv2-Cell4_CCS
377	middle frontal area 46	2197031	1711	0.000778778		ENCODE	ENCFF785KVJ
55	midfrontal cortex, snRNA-seq, exome capture	194380	1704	0.00876633	exome	SRA	SRR14808742	PRJNA737508
379	middle frontal area 46	2112299	1686	0.000798182		ENCODE	ENCFF838DFB
171	iPSC	2631399	1665	0.000632743		ANVIL phs002270	cmh002249-01_IsoSeqv2_iPSC-Cell1_CCS
205	iPSC	3020021	1574	0.000521188		ANVIL phs002304	cmh002770-01_IsoSeqv2_iPSC-Cell1_CCS
22	fetal striatum	3007922	1559	0.000518298		SRA	SRR12660769	PRJNA664117
273	K562	2698366	1558	0.000577386		ENCODE	ENCFF429VVB
116	blood	2063350	1463	0.000709041		ANVIL phs002215	cmh001658-05_IsoSeqv2-Cell1_CCS
162	iPSC	3500298	1432	0.000409108		ANVIL phs002261	cmh002189-01_IsoSeqv2_iPSC-Cell3_CCS
279	OCI-LY7	1475971	1418	0.000960723		ENCODE	ENCFF511KJB
132	granuloma	2368783	1413	0.000596509		ANVIL phs002231	cmh001818-01_IsoSeqv2-Cell3_CCS
30	fetal striatum	2486524	1398	0.000562231		SRA	SRR12660777	PRJNA664117
154	iPSC	3309362	1342	0.000405516		ANVIL phs002253	cmh002114-01_IsoSeqv2_iPSC-Cell2_CCS
211	iPSC	3279501	1332	0.000406159		ANVIL phs002310	cmh002971-01_IsoSeqv2_iPSC-Cell2_CCS
117	blood	1871523	1325	0.00070798		ANVIL phs002216	cmh001658-06_IsoSeqv2-Cell1_CCS
23	fetal hippocampus	2805406	1320	0.00047052		SRA	SRR12660770	PRJNA664117
250	lower lobe of right lung	1900303	1320	0.000694626		ENCODE	ENCFF250IWT
182	iPSC	3197844	1320	0.000412778		ANVIL phs002281	cmh002381-01_IsoSeqv2_iPSC-Cell1_CCS
192	iPSC	3370620	1311	0.000388949		ANVIL phs002291	cmh002531-01_IsoSeqv2-Cell1_CCS
354	mesenteric fat pad	1898739	1310	0.000689932		ENCODE	ENCFF907SZK
320	MCF-7	1742102	1294	0.000742781		ENCODE	ENCFF887DGG
207	iPSC	2430615	1283	0.00052785		ANVIL phs002306	cmh002821-01_IsoSeqv2_iPSC-Cell2_CCS
326	Panc1	1687025	1276	0.000756361		ENCODE	ENCFF990CUL
237	aorta	1175321	1271	0.00108141		ENCODE	ENCFF144KHH
115	blood	1796512	1266	0.000704699		ANVIL phs002214	cmh001658-04_IsoSeqv2-Cell1_CCS
298	MCF 10A	1989087	1253	0.000629937		ENCODE	ENCFF702KLU
40	midfrontal cortex, snRNA-seq, no capture	1480440	1250	0.000844344		SRA	SRR14808727	PRJNA737508
198	iPSC	2709700	1226	0.000452449		ANVIL phs002297	cmh002651-01_IsoSeqv2_iPSC-Cell5_CCS
291	K562	2800443	1221	0.000436002		ENCODE	ENCFF634YSN
114	blood	1295479	1211	0.000934789		ANVIL phs002213	cmh001658-01_IsoSeqv2-Cell1_CCS
197	iPSC	3184033	1176	0.000369343		ANVIL phs002296	cmh002650-01_IsoSeqv2_iPSC-Cell4_CCS
181	iPSC	3110739	1169	0.000375795		ANVIL phs002280	cmh002362-01_IsoSeqv2-Cell1_CCS
357	aorta	2043939	1154	0.000564596		ENCODE	ENCFF902BIU
288	mammary epithelial cell	2517178	1139	0.000452491		ENCODE	ENCFF617YVE
24	fetal hippocampus	2868834	1133	0.000394934		SRA	SRR12660771	PRJNA664117
125	iPSC	3417624	1132	0.000331224		ANVIL phs002224	cmh001761-01_IsoSeqv2_iPSC-Cell5_CCS
168	iPSC	3039743	1122	0.00036911		ANVIL phs002267	cmh002222-01_IsoSeqv2_iPSC-Cell4_CCS
317	PC-9	1720299	1114	0.000647562		ENCODE	ENCFF860AWQ
372	middle frontal area 46	1002212	1110	0.00110755		ENCODE	ENCFF206TQZ
89	prefrontal cortex	2885132	1109	0.000384384		SRA	SRR23409825	PRJNA933700
315	PC-3	2062428	1106	0.000536261		ENCODE	ENCFF834KTE
230	endothelial cell of umbilical vein	2562641	1103	0.000430415		ENCODE	ENCFF033LRZ
120	iPSC	3525088	1101	0.000312333		ANVIL phs002219	cmh001743-01_IsoSeqv2-Cell1_CCS
221	cartilage	2724198	1095	0.000401953		ANVIL phs002320	cmh003629-01_IsoSeqv2-Cell3_CCS
39	midfrontal cortex, snRNA-seq, no capture	1115396	1086	0.000973645		SRA	SRR14808726	PRJNA737508
27	fetal cortex	2325960	1073	0.000461315		SRA	SRR12660774	PRJNA664117
318	A673	1786525	1073	0.000600607		ENCODE	ENCFF861BKY
129	blood	834019	1070	0.00128294		ANVIL phs002228	cmh001807-01_IsoSeqv2_iPSC-Cell1_CCS
157	iPSC	2619527	1069	0.000408089		ANVIL phs002256	cmh002145-01_IsoSeqv2_iPSC-Cell3_CCS
208	iPSC	2948572	1067	0.00036187		ANVIL phs002307	cmh002832-01_IsoSeqv2_iPSC-Cell4_CCS
270	ovary	1359776	1056	0.000776598		ENCODE	ENCFF422XLS
297	K562	2020521	1035	0.000512244		ENCODE	ENCFF696GDL
213	iPSC	2942142	1015	0.000344987		ANVIL phs002312	cmh003006-01_IsoSeqv2_iPSC-Cell3_CCS
17	adult brain, fetal brain, heart, liver, pancreas, placenta	4683641	1014	0.000216498	TFs	SRA	SRR11492438	PRJNA615244
246	mammary epithelial cell	2635356	1014	0.000384768		ENCODE	ENCFF237FMP
130	iPSC	4827811	1003	0.000207755		ANVIL phs002229	cmh001807-01_IsoSeqv2_iPSC-Neur-Cell1_CCS
180	iPSC	3045536	996	0.000327036		ANVIL phs002279	cmh002355-01_IsoSeqv2_iPSC-Cell3_CCS
231	MCF 10A	1953578	981	0.000502156		ENCODE	ENCFF041EGI
378	middle frontal area 46	1641325	978	0.00059586		ENCODE	ENCFF827DUW
131	iPSC	3202327	967	0.000301968		ANVIL phs002230	cmh001807-01_IsoSeqv2-Cell1_CCS
199	iPSC	2549544	946	0.000371047		ANVIL phs002298	cmh002656-01_IsoSeqv2_iPSC-Cell1_CCS
215	iPSC	2572752	945	0.000367311		ANVIL phs002314	cmh003042-01_IsoSeqv2_iPSC-Cell2_CCS
235	PC-9	1810603	927	0.000511984		ENCODE	ENCFF107YRM
284	WTC11	2563543	913	0.000356148		ENCODE	ENCFF563QZR
141	iPSC	2723160	912	0.000334905		ANVIL phs002240	cmh001982-01_IsoSeqv2_iPSC-Cell4_CCS
110	iPSC	2777639	910	0.000327616		ANVIL phs002209	cmh001573-01_IsoSeqv2_iPSC-Cell3_CCS
73	iPSC	4116429	904	0.000219608		SRA	SRR18130587	PRJNA810070
233	endothelial cell of umbilical vein	2611657	895	0.000342694		ENCODE	ENCFF096UHO
209	iPSC	2571919	877	0.000340991		ANVIL phs002308	cmh002853-01_IsoSeqv2_iPSC-Cell5_CCS
142	iPSC	3173897	877	0.000276316		ANVIL phs002241	cmh001991-01_IsoSeqv2_iPSC-Cell4_CCS
195	iPSC	3325405	874	0.000262825		ANVIL phs002294	cmh002557-01_IsoSeqv2-Cell1_CCS
183	iPSC	2251955	874	0.000388107		ANVIL phs002282	cmh002397-01_IsoSeqv2-Cell1_CCS
122	iPSC	3711640	873	0.000235206		ANVIL phs002221	cmh001748-04_IsoSeqv2-Cell1_CCS
255	HL-60	1445126	867	0.000599948		ENCODE	ENCFF321PMP
324	upper lobe of right lung	1716474	863	0.000502775		ENCODE	ENCFF934MBW
139	iPSC	1908723	838	0.000439037		ANVIL phs002238	cmh001971-01_IsoSeqv2_iPSC-Cell3_CCS
145	iPSC	3334782	832	0.000249492		ANVIL phs002244	cmh002004-01_IsoSeqv2_iPSC-Cell5_CCS
160	iPSC	3021929	826	0.000273335		ANVIL phs002259	cmh002178-01_IsoSeqv2_iPSC-Cell1_CCS
172	iPSC	2805822	819	0.000291893		ANVIL phs002271	cmh002255-04_IsoSeqv2_iPSC-Cell2_CCS
376	middle frontal area 46	2505116	815	0.000325334		ENCODE	ENCFF708BOP
189	iPSC	3150460	809	0.000256788		ANVIL phs002288	cmh002478-01_IsoSeqv2_iPSC-Cell3_CCS
281	Calu3	1733596	793	0.000457431		ENCODE	ENCFF548JGS
186	iPSC	1889535	790	0.000418092		ANVIL phs002285	cmh002430-01_IsoSeqv2_iPSC-Cell1_CCS
286	Calu3	1720338	787	0.000457468		ENCODE	ENCFF569KOA
306	ovary	2155346	784	0.000363747		ENCODE	ENCFF756AHG
210	iPSC	2270248	784	0.000345337		ANVIL phs002309	cmh002871-01_IsoSeqv2_iPSC-Cell1_CCS
196	iPSC	2821230	783	0.000277539		ANVIL phs002295	cmh002618-01_IsoSeqv2_iPSC-Cell1_CCS
204	iPSC	2966435	779	0.000262605		ANVIL phs002303	cmh002743-01_IsoSeqv2_iPSC-Cell5_CCS
135	iPSC	3030798	776	0.000256038		ANVIL phs002234	cmh001935-01_IsoSeqv2_iPSC-Cell1_CCS
401	Ptr lymp_hyb	30464	770	0.0252757	NPIP	Eichler/SRA	in process
57	Total brain Reference RNA	1907981	761	0.000398851		SRA	SRR16762346	PRJNA777579
353	endodermal cell	2420444	761	0.000314405		ENCODE	ENCFF561HIY
203	iPSC	3702185	743	0.000200692		ANVIL phs002302	cmh002697-01_IsoSeqv2_iPSC-Cell4_CCS
314	Caco-2	1733868	742	0.000427945		ENCODE	ENCFF827OXR
151	iPSC	2841911	742	0.000261092		ANVIL phs002250	cmh002059-01_IsoSeqv2_iPSC-Cell1_CCS
218	cartilage	3196670	740	0.000231491		ANVIL phs002317	cmh003306-01_IsoSeqv2-Cell3_CCS
152	iPSC	2744386	733	0.000267091		ANVIL phs002251	cmh002066-01_IsoSeqv2_iPSC-Cell1_CCS
304	technical sample	2409856	730	0.000302923		ENCODE	ENCFF743MYM
248	WTC11	3007792	726	0.000241373		ENCODE	ENCFF245IPA
113	iPSC	3245072	726	0.000223724		ANVIL phs002212	cmh001648-01_IsoSeqv2_iPSC-Cell4_CCS
127	iPSC	2766009	723	0.000261387		ANVIL phs002226	cmh001796-01_IsoSeqv2-Cell1_CCS
111	iPSC	2126667	721	0.000339028		ANVIL phs002210	cmh001581-01_IsoSeqv2_iPSC-Cell4_CCS
194	iPSC	2450668	719	0.000293389		ANVIL phs002293	cmh002550-04_IsoSeqv2_iPSC-Cell2_CCS
133	iPSC	3676074	709	0.000192869		ANVIL phs002232	cmh001866-01_IsoSeqv2-Cell1_CCS
200	iPSC	2837510	707	0.000249162		ANVIL phs002299	cmh002657-01_IsoSeqv2_iPSC-Cell2_CCS
239	A673	1378362	706	0.000512202		ENCODE	ENCFF168MIB
269	GM12878	1575236	701	0.000445013		ENCODE	ENCFF417VHJ
179	iPSC	2602238	701	0.000269384		ANVIL phs002278	cmh002350-01_IsoSeqv2_iPSC-Cell1_CCS
153	iPSC	1994116	695	0.000348525		ANVIL phs002252	cmh002105-01_IsoSeqv2_iPSC-Cell2_CCS
169	iPSC	2373881	690	0.000290663		ANVIL phs002268	cmh002243-01_IsoSeqv2_iPSC-Cell4_CCS
178	iPSC	2387973	689	0.000288529		ANVIL phs002277	cmh002326-01_IsoSeqv2_iPSC-Cell2_CCS
148	iPSC	2773005	689	0.000248467		ANVIL phs002247	cmh002039-01_IsoSeqv2_iPSC-Cell1_CCS
245	endodermal cell	1492674	688	0.000460918		ENCODE	ENCFF235QXW
263	mucosa of descending colon	1355283	687	0.000506905		ENCODE	ENCFF387HPO
191	iPSC	2102024	684	0.000325401		ANVIL phs002290	cmh002497-01_IsoSeqv2_iPSC-Cell1_CCS
155	iPSC	2770350	682	0.000246178		ANVIL phs002254	cmh002124-04_IsoSeqv2_iPSC-Cell1_CCS
175	iPSC	2141361	681	0.000318022		ANVIL phs002274	cmh002268-01_IsoSeqv2_iPSC-Cell2_CCS
240	HL-60	1141416	674	0.000590495		ENCODE	ENCFF173QRD
202	iPSC	2655894	665	0.000250386		ANVIL phs002301	cmh002692-01_IsoSeqv2_iPSC-Cell3_CCS
312	HL-60	1907878	657	0.000344362		ENCODE	ENCFF810XST
156	iPSC	2987085	656	0.000219612		ANVIL phs002255	cmh002126-01_IsoSeqv2_iPSC-Cell1_CCS
173	iPSC	2810743	652	0.000231967		ANVIL phs002272	cmh002258-01_IsoSeqv2_iPSC-Cell5_CCS
256	HCT116	1460741	645	0.000441557		ENCODE	ENCFF337VWR
164	iPSC	2353298	645	0.000274083		ANVIL phs002263	cmh002197-01_IsoSeqv2_iPSC-Cell3_CCS
166	iPSC	3330144	638	0.000191583		ANVIL phs002265	cmh002208-01_IsoSeqv2_iPSC-Cell2_CCS
212	iPSC	2845020	625	0.000219682		ANVIL phs002311	cmh002985-01_IsoSeqv2_iPSC-Cell1_CCS
295	cardiac septum	1845269	624	0.000338162		ENCODE	ENCFF680XXE
159	iPSC	2056376	623	0.00030296		ANVIL phs002258	cmh002173-01_IsoSeqv2_iPSC-Cell5_CCS
161	iPSC	2546320	621	0.000243881		ANVIL phs002260	cmh002183-01_IsoSeqv2_iPSC-Cell2_CCS
90	lung	3309532	619	0.000187036		SRA	SRR23517787	PRJNA936447
347	HL-60	2432288	619	0.000254493		ENCODE	ENCFF274DYS
150	iPSC	3092308	619	0.000200174		ANVIL phs002249	cmh002048-01_IsoSeqv2-Cell1_CCS
262	technical sample	1731829	617	0.000356271		ENCODE	ENCFF372YUA
219	cartilage	2040261	616	0.000301922		ANVIL phs002318	cmh003465-01_IsoSeqv2-Cell4_CCS
201	iPSC	2344094	613	0.000261508		ANVIL phs002300	cmh002668-01_IsoSeqv2_iPSC-Cell2_CCS
294	HL-60	2115302	612	0.00028932		ENCODE	ENCFF666JCQ
158	iPSC	2303484	612	0.000265685		ANVIL phs002257	cmh002160-01_IsoSeqv2_iPSC-Cell4_CCS
402	fetal brain	352432	610	0.00173083		Eichler/SRA	SRR12524788
300	endodermal cell	1511682	600	0.000396909		ENCODE	ENCFF712CBL
238	HL-60	1090893	598	0.000548175		ENCODE	ENCFF145QNC
311	HL-60	1868899	584	0.000312483		ENCODE	ENCFF805YXK
149	iPSC	2915315	582	0.000199635		ANVIL phs002248	cmh002039-04_IsoSeqv2_iPSC-Cell1_CCS
278	kidney	901716	572	0.000634346		ENCODE	ENCFF492BYP
325	posterior vena cava	621106	570	0.000917718		ENCODE	ENCFF960KBO
134	iPSC	2672972	565	0.000211375		ANVIL phs002233	cmh001866-04_IsoSeqv2-Cell1_CCS
229	HL-60	1886923	562	0.000297839		ENCODE	ENCFF032UMC
366	right cardiac atrium	2489853	558	0.00022411		ENCODE	ENCFF899MTI
228	chondrocyte	1589522	557	0.00035042		ENCODE	ENCFF011BFA
124	iPSC	2109227	553	0.000262181		ANVIL phs002223	cmh001760-01_IsoSeqv2_iPSC-Cell1_CCS
292	Caco-2	1449402	551	0.000380157		ENCODE	ENCFF649CYY
251	HL-60	894750	551	0.000615814		ENCODE	ENCFF260AJN
364	H9	3297669	550	0.000166784		ENCODE	ENCFF688QGB
143	iPSC	2374637	539	0.000226982		ANVIL phs002242	cmh001992-01_IsoSeqv2_iPSC-Neur-Cell2_CCS
373	middle frontal area 46	521182	538	0.00103227		ENCODE	ENCFF260AWP
275	HL-60	1633482	537	0.000328746		ENCODE	ENCFF457TIY
352	endodermal cell	2536086	535	0.000210955		ENCODE	ENCFF142LPL
280	technical sample	1226796	532	0.00043365		ENCODE	ENCFF525JUC
109	iPSC	3151961	528	0.000167515		ANVIL phs002208	cmh001370_IsoSeqv2_iPSC-Cell3_CCS
146	iPSC	2246668	525	0.000233679		ANVIL phs002245	cmh002006-01_IsoSeqv2_iPSC-Cell1_CCS
184	iPSC	2687080	523	0.000194635		ANVIL phs002283	cmh002426-01_IsoSeqv2_iPSC-Cell5_CCS
265	HL-60	1331716	522	0.000391975		ENCODE	ENCFF407SUN
108	iPSC	2909351	522	0.000179421		ANVIL phs002207	cmh001256_IsoSeqv2_iPSC-Cell2_CCS
285	HL-60	1890595	521	0.000275575		ENCODE	ENCFF564TOK
144	iPSC	2689569	521	0.000193711		ANVIL phs002243	cmh001996-01_IsoSeqv2_iPSC-Cell1_CCS
346	HL-60	2878033	519	0.000180331		ENCODE	ENCFF609QIM
241	IMR-90	1234075	515	0.000417317		ENCODE	ENCFF197DCI
308	HL-60	1950685	512	0.000262472		ENCODE	ENCFF782UMU
226	testis	550195	508	0.000923309		Eichler/SRA	SRR12544673
165	iPSC	2880112	507	0.000176035		ANVIL phs002264	cmh002207-01_IsoSeqv2_iPSC-Cell1_CCS
138	iPSC	1915058	504	0.000263177		ANVIL phs002237	cmh001968-01_IsoSeqv2_iPSC-Cell2_CCS
136	cartilage	2133723	503	0.000235738		ANVIL phs002235	cmh001950-01_IsoSeqv2-Cell2_CCS
365	H9	2837013	499	0.000175889		ENCODE	ENCFF272VSN
363	lower lobe of left lung	2602494	498	0.000191355		ENCODE	ENCFF552NVU
193	iPSC	2301457	497	0.00021595		ANVIL phs002292	cmh002548-01_IsoSeqv2_iPSC-Cell4_CCS
259	chondrocyte	1346171	496	0.000368452		ENCODE	ENCFF342HOS
216	soft tissue	3073217	490	0.000159442		ANVIL phs002315	cmh003187-01_IsoSeqv2-Cell1_CCS
305	psoas muscle	1839037	482	0.000262094		ENCODE	ENCFF750LYC
140	iPSC	2555892	481	0.000188193		ANVIL phs002239	cmh001977-01_IsoSeqv2-Cell1_CCS
249	left colon	1312593	478	0.000364165		ENCODE	ENCFF245MBY
258	lower lobe of left lung	777834	474	0.000609385		ENCODE	ENCFF341BSQ
177	iPSC	2456991	471	0.000191698		ANVIL phs002276	cmh002319-01_IsoSeqv2_iPSC-Cell4_CCS
242	HL-60	1231903	466	0.000378277		ENCODE	ENCFF199OTG
267	HL-60	2042269	462	0.000226219		ENCODE	ENCFF417RYS
105	CHM13	1553081	459	0.000295542		Eichler/SRA	SRS798661
167	iPSC	2413714	456	0.00018892		ANVIL phs002266	cmh002208-01_IsoSeqv2_iPSC-EB-Cell3_CCS
302	endodermal cell	1187556	455	0.00038314		ENCODE	ENCFF731HST
174	iPSC	2222856	455	0.000204692		ANVIL phs002273	cmh002264-01_IsoSeqv2_iPSC-Cell3_CCS
355	progenitor cell of endocrine pancreas	1698651	452	0.000266094		ENCODE	ENCFF471YEK
128	iPSC	1328503	441	0.000331953		ANVIL phs002227	cmh001805-01_IsoSeqv2-Cell1_CCS
321	right cardiac atrium	1815720	440	0.000242328		ENCODE	ENCFF905RVF
137	iPSC	2818872	435	0.000154317		ANVIL phs002236	cmh001961-04_IsoSeqv2_iPSC-Cell1_CCS
190	iPSC	2080871	421	0.000202319		ANVIL phs002289	cmh002495-01_IsoSeqv2_iPSC-Cell3_CCS
206	iPSC	1885651	420	0.000222735		ANVIL phs002305	cmh002818-01_IsoSeqv2_iPSC-Cell1_CCS
163	iPSC	1660268	420	0.000252971		ANVIL phs002262	cmh002193-01_IsoSeqv2-Cell1_CCS
123	iPSC	2237111	417	0.000186401		ANVIL phs002222	cmh001749-01_IsoSeqv2_iPSC-Cell2_CCS
107	iPSC	1460148	413	0.000282848		ANVIL phs002206	cmh000118_IsoSeqv2_iPSC-Cell1_CCS
261	WTC11	1632302	411	0.000251792		ENCODE	ENCFF370NFS
274	H1	1285097	399	0.000310482		ENCODE	ENCFF436GKZ
220	cartilage	1766213	391	0.000221378		ANVIL phs002319	cmh003514-01_IsoSeqv2-Cell1_CCS
400	Ptr brain_hyb	33653	388	0.0115294	NPIP	Eichler/SRA	in process
147	iPSC	2112894	386	0.000182688		ANVIL phs002246	cmh002017-01_IsoSeqv2_iPSC-Cell5_CCS
282	osteocyte	2115770	378	0.000178658		ENCODE	ENCFF556DYU
188	iPSC	2197797	367	0.000166985		ANVIL phs002287	cmh002459-01_IsoSeqv2_iPSC-Cell2_CCS
310	heart right ventricle	1345058	358	0.00026616		ENCODE	ENCFF793PGJ
362	type B pancreatic cell	1647160	355	0.000215522		ENCODE	ENCFF489XQJ
361	type B pancreatic cell	1680369	342	0.000203527		ENCODE	ENCFF580BQX
283	osteocyte	1683994	337	0.000200119		ENCODE	ENCFF560XTG
341	GM12878	2499375	329	0.000131633		ENCODE	ENCFF694DIE
118	iPSC	1446090	328	0.000226819		ANVIL phs002217	cmh001712-01_IsoSeqv2-Cell1_CCS
360	heart right ventricle	1685360	321	0.000190464		ENCODE	ENCFF615FIC
381	melanoma	1872695	320	0.000170877		https://downloads.pacbcloud.com/public/dataset/Melanoma2019_IsoSeq/	Melanoma
260	chondrocyte	916864	302	0.000329384		ENCODE	ENCFF352CGL
271	heart right ventricle	1106468	294	0.00026571		ENCODE	ENCFF425VDL
368	posterior vena cava	1350298	293	0.000216989		ENCODE	ENCFF658OZB
309	left ventricle myocardium inferior	1430840	290	0.000202678		ENCODE	ENCFF793CMQ
187	iPSC	2413102	285	0.000118105		ANVIL phs002286	cmh002444-01_IsoSeqv2_iPSC-Cell1_CCS
16	adult brain, fetal brain, heart, liver, pancreas, placenta	11863697	282	2.377e-05	TFs	SRA	SRR11492437	PRJNA615244
266	adrenal gland	1594860	272	0.000170548		ENCODE	ENCFF417ALN
293	Right ventricle myocardium superior	1648621	262	0.000158921		ENCODE	ENCFF665LBS
289	left ventricle myocardium superior	1469933	256	0.000174158		ENCODE	ENCFF624IQY
415	thymus	262972	255	0.000969685		Eichler/SRA	in process
356	progenitor cell of endocrine pancreas	1225562	251	0.000204804		ENCODE	ENCFF988RQM
339	GM12878	2115533	250	0.000118174		ENCODE	ENCFF450VAU
272	heart left ventricle	1285467	238	0.000185147		ENCODE	ENCFF429JUP
287	heart left ventricle	1045691	228	0.000218038		ENCODE	ENCFF602MAI
254	astrocyte	808252	221	0.00027343		ENCODE	ENCFF316EZQ
349	neural crest cell	1199310	219	0.000182605		ENCODE	ENCFF249GFH
301	right cardiac atrium	793250	211	0.000265994		ENCODE	ENCFF722JJS
60	embryo_1C	2268330	208	9.16974e-05		SRA	SRR17180610	PRJNA787547
98	brain	1023256	195	0.000190568		SRA	SRR3476690	PRJNA320013
323	left cardiac atrium	769976	193	0.000250657		ENCODE	ENCFF920VXE
367	heart left ventricle	2661413	193	7.25179e-05		ENCODE	ENCFF537NCV
69	B cell	485946	181	0.000372469		SRA	SRR17817858	PRJNA735947
307	endodermal cell	1686632	181	0.000107314		ENCODE	ENCFF761BFK
405	testis	606370	168	0.000277059		Eichler/SRA	SRR12544673
232	endodermal cell	1768473	166	9.38663e-05		ENCODE	ENCFF054KCY
316	H1	650593	165	0.000253615		ENCODE	ENCFF853OFP
290	psoas muscle	744415	164	0.000220307		ENCODE	ENCFF630XEC
348	neural crest cell	916165	158	0.000172458		ENCODE	ENCFF026VEI
247	right cardiac atrium	767088	156	0.000203366		ENCODE	ENCFF242WRZ
276	astrocyte	469341	147	0.000313205		ENCODE	ENCFF474GEK
102	brain	227451	143	0.000628707	TFs	SRA	SRR5189652	PRJNA362590
83	fetal osteoblast	2368543	143	6.03747e-05		SRA	SRR23347363	PRJNA931922
252	endodermal cell	1599737	143	8.93897e-05		ENCODE	ENCFF296KQK
319	technical sample	1797310	132	7.34431e-05		ENCODE	ENCFF885YGF
313	technical sample	1762773	127	7.20456e-05		ENCODE	ENCFF822IZD
343	mucosa of descending colon	717159	124	0.000172904		ENCODE	ENCFF511AVQ
106	heart	293103	124	0.000423059		Eichler/SRA	in process
330	HFFc6	1114145	119	0.000106808		ENCODE	ENCFF385QZZ
236	H1	1661789	117	7.04061e-05		ENCODE	ENCFF143ICB
63	embryo_4C	1770869	112	6.32458e-05		SRA	SRR17180613	PRJNA787547
303	Right ventricle myocardium inferior	683430	112	0.000163879		ENCODE	ENCFF738UZJ
331	HFFc6	875196	112	0.000127971		ENCODE	ENCFF728ITF
257	H1	1300557	111	8.5348e-05		ENCODE	ENCFF339FMQ
299	technical sample	1798001	108	6.00667e-05		ENCODE	ENCFF705IEA
244	WTC11	1974884	107	5.41804e-05		ENCODE	ENCFF212HLP
329	HFFc6	1105673	106	9.58692e-05		ENCODE	ENCFF288CJF
66	embryo_morula	2191914	102	4.65347e-05		SRA	SRR17180616	PRJNA787547
81	fetal osteoblast	1656396	101	6.09758e-05		SRA	SRR23347361	PRJNA931922
59	embryo_1C	1445342	92	6.36528e-05		SRA	SRR17180609	PRJNA787547
358	GM23338	806340	88	0.000109135		ENCODE	ENCFF251CBB
350	excitatory neuron	710632	86	0.000121019		ENCODE	ENCFF919JFJ
234	WTC11	1751296	85	4.85355e-05		ENCODE	ENCFF105WIJ
82	fetal osteoblast	1229849	82	6.66749e-05		SRA	SRR23347362	PRJNA931922
74	testis	47988	80	0.00166708	ampliconic genes	SRA	SRR22838397	PRJNA911852
359	GM23338	872056	80	9.17372e-05		ENCODE	ENCFF954UFG
75	testis	56239	67	0.00119134	ampliconic genes	SRA	SRR22838398	PRJNA911852
351	excitatory neuron	766795	66	8.60725e-05		ENCODE	ENCFF982WKN
322	adrenal gland	647596	66	0.000101915		ENCODE	ENCFF912HPY
227	WTC11	2407636	65	2.69974e-05		ENCODE	ENCFF003QZT
328	K562	1353805	60	4.43195e-05		ENCODE	ENCFF763VZC
417	lung	107510	60	0.000558088		Eichler/SRA	in process
78	fetal osteoblast	1129785	58	5.13372e-05		SRA	SRR23347358	PRJNA931922
327	K562	635981	58	9.11977e-05		ENCODE	ENCFF694INI
64	embryo_8C	656375	57	8.68406e-05		SRA	SRR17180614	PRJNA787547
33	brain organoid	144293	57	0.00039503		SRA	SRR13316194	PRJNA688309
296	H1	900523	57	6.32966e-05		ENCODE	ENCFF684YOO
80	fetal osteoblast	1112165	56	5.03522e-05		SRA	SRR23347360	PRJNA931922
334	HepG2	1156940	56	4.84035e-05		ENCODE	ENCFF589SMB
243	adrenal gland	851962	52	6.10356e-05		ENCODE	ENCFF211SQY
369	endothelial cell	764154	50	6.54318e-05		ENCODE	ENCFF595PPR
338	GM12878	676362	50	7.39249e-05		ENCODE	ENCFF329AYV
333	HepG2	662230	46	6.94623e-05		ENCODE	ENCFF427JDY
87	fetal osteoblast	787041	45	5.71762e-05		SRA	SRR23347367	PRJNA931922
65	embryo_blastocyst	318009	44	0.000138361		SRA	SRR17180615	PRJNA787547
264	H1	239905	44	0.000183406		ENCODE	ENCFF400BQQ
337	GM12878	679205	44	6.47816e-05		ENCODE	ENCFF281TNJ
340	GM12878	784800	43	5.4791e-05		ENCODE	ENCFF475ORL
85	fetal osteoblast	824888	41	4.97037e-05		SRA	SRR23347365	PRJNA931922
67	human_merged_TD01673	222157	37	0.000166549		SRA	SRR17180617	PRJNA787547
370	endothelial cell	647304	37	5.71602e-05		ENCODE	ENCFF770DXN
342	GM12878	739248	36	4.86981e-05		ENCODE	ENCFF902UIT
253	right lobe of liver	556003	36	6.47479e-05		ENCODE	ENCFF306ZPP
79	fetal osteoblast	894144	35	3.91436e-05		SRA	SRR23347359	PRJNA931922
86	fetal osteoblast	798867	34	4.25603e-05		SRA	SRR23347366	PRJNA931922
62	embryo_4C	595911	33	5.53774e-05		SRA	SRR17180612	PRJNA787547
88	fetal osteoblast	879251	31	3.52573e-05		SRA	SRR23347368	PRJNA931922
404	fetal brain	448133	31	6.91759e-05		Eichler/SRA	SRR12524789
335	left lung	751831	31	4.12327e-05		ENCODE	ENCFF733RRO
345	right lobe of liver	679523	31	4.56202e-05		ENCODE	ENCFF318SKH
344	ovary	400930	31	7.73202e-05		ENCODE	ENCFF187BTK
84	fetal osteoblast	867126	30	3.4597e-05		SRA	SRR23347364	PRJNA931922
36	brain organoid	99845	30	0.000300466		SRA	SRR13316197	PRJNA688309
336	left lung	777514	27	3.47261e-05		ENCODE	ENCFF196WMM
104	CHM13	201580	25	0.00012402		Eichler/SRA	in process
35	brain organoid	60952	21	0.000344533		SRA	SRR13316196	PRJNA688309
58	embryo_1C	287802	19	6.60176e-05		SRA	SRR17180608	PRJNA787547
332	heart left ventricle	530796	19	3.57953e-05		ENCODE	ENCFF185VYD
38	brain organoid	26336	17	0.000645504		SRA	SRR13316199	PRJNA688309
34	brain organoid	49386	15	0.00030373		SRA	SRR13316195	PRJNA688309
37	brain organoid	27588	14	0.000507467		SRA	SRR13316198	PRJNA688309
61	embryo_2C	348180	13	3.7337e-05		SRA	SRR17180611	PRJNA787547
416	ovary	13576	13	0.000957572		Eichler/SRA	in process
77	testis	21625	11	0.000508671	ampliconic genes	SRA	SRR22838406	PRJNA911852
76	testis	25386	6	0.000236351	ampliconic genes	SRA	SRR22838405	PRJNA911852
406	fetal brain_hyb	93801	4	4.26435e-05	Human-specific duplication panel	Eichler/SRA	SRX9120454
384	Dorsal Root Ganglion (HSD2hyb)	47089	2	4.24728e-05	Human-specific duplication panel	Eichler/SRA	SRX9120450
408	testis_hyb	120660	2	1.65755e-05	Human-specific duplication panel	Eichler/SRA	SRX9120455
387	GM10539 (HSD2hyb)	49025	2	4.07955e-05	Human-specific duplication panel	Eichler/SRA	SRX9120452
385	Esophagus (HSD2hyb)	43898	1	2.27801e-05	Human-specific duplication panel	Eichler/SRA	SRX9120451
101	muscle, brain, testes	39145	0	0		SRA	SRR5009600	PRJNA352714
100	muscle, brain, testes	12624	0	0		SRA	SRR5009592	PRJNA352714
99	muscle, brain, testes	22869	0	0		SRA	SRR5009590	PRJNA352714
409	testis_hyb	65663	0	0	Human-specific duplication panel	Eichler/SRA	SRX9120455
407	fetal brain_hyb	46349	0	0	Human-specific duplication panel	Eichler/SRA	SRX9120454
388	Skin (HSD2hyb)	14045	0	0	Human-specific duplication panel	Eichler/SRA	SRX9120453

## Sheet: S2
Sample	Haplotype	Superpopulation	N50	NPIP paralogs	NPIP contigs	Project	Source
CHM1	1	EUR	110525406	26	3	CHM1	https://zenodo.org/records/5502036
CHM13	1	EUR	150617247	27	2	T2T-CHM13v2	GCA_009914755.4
GRCh38 (including alts)	1	EUR	145138636	31	3	GRCh38	GCA_000001405.29
HG00171	1	EUR	140737330	25	6	HGSVC	PRJEB76276
HG00171	2	EUR	135792130	27	2	HGSVC	PRJEB76276
HG002	1	EUR	146793688	28	2	T2T-HG002	https://s3-us-west-2.amazonaws.com/human-pangenomics/T2T/scratch/HG002/assemblies/drafts/assembly.v0.7.fasta.gz
HG002	2	EUR	154349815	27	2	T2T-HG002	https://s3-us-west-2.amazonaws.com/human-pangenomics/T2T/scratch/HG002/assemblies/drafts/assembly.v0.7.fasta.gz
HG00268	1	EUR	146208399	29	2	HGSVC	PRJEB76276
HG00268	2	EUR	135181456	28	2	HGSVC	PRJEB76276
HG00358	1	EUR	135607687	26	2	HGSVC	PRJEB76276
HG00358	2	EUR	134783754	25	3	HGSVC	PRJEB76276
HG00438	1	EAS	48061544	28	6	HPRC	PRJNA730822
HG00438	2	EAS	54936949	28	7	HPRC	PRJNA730822
HG005	1	EAS	58303677	32	9	HPRC	PRJNA730822
HG005	2	EAS	69736411	26	8	HPRC	PRJNA730822
HG00621	1	EAS	54673245	27	5	HPRC	PRJNA730822
HG00621	2	EAS	50294217	25	5	HPRC	PRJNA730822
HG00673	1	EAS	34843587	26	8	HPRC	PRJNA730822
HG00673	2	EAS	29077043	30	8	HPRC	PRJNA730822
HG00733	1	AMR	135320614	26	2	HGSVC	PRJEB76276
HG00733	2	AMR	136679475	27	2	HGSVC	PRJEB76276
HG00735	1	AMR	53422923	29	6	HPRC	PRJNA730822
HG00735	2	AMR	56474489	26	6	HPRC	PRJNA730822
HG00741	1	AMR	51040418	25	7	HPRC	PRJNA730822
HG00741	2	AMR	41001116	30	8	HPRC	PRJNA730822
HG01071	1	AMR	55592407	34	11	HPRC	PRJNA730822
HG01071	2	AMR	50125412	28	11	HPRC	PRJNA730822
HG01106	1	AMR	57173280	27	8	HPRC	PRJNA730822
HG01106	2	AMR	47714433	25	4	HPRC	PRJNA730822
HG01109	1	AMR	30220240	26	7	HPRC	PRJNA730822
HG01109	2	AMR	32308382	30	11	HPRC	PRJNA730822
HG01114	1	AMR	133607674	27	3	HGSVC	PRJEB76276
HG01114	2	AMR	135125707	26	2	HGSVC	PRJEB76276
HG01123	1	AMR	44719827	33	12	HPRC	PRJNA730822
HG01123	2	AMR	54362305	26	7	HPRC	PRJNA730822
HG01175	1	AMR	34803293	31	4	HPRC	PRJNA730822
HG01175	2	AMR	36535860	27	6	HPRC	PRJNA730822
HG01243	1	AMR	29118474	30	7	HPRC	PRJNA730822
HG01243	2	AMR	31384221	27	5	HPRC	PRJNA730822
HG01258	1	AMR	49858426	27	7	HPRC	PRJNA730822
HG01258	2	AMR	56644858	24	12	HPRC	PRJNA730822
HG01352	1	AMR	142592769	25	3	HGSVC	PRJEB76276
HG01352	2	AMR	136151478	26	3	HGSVC	PRJEB76276
HG01358	1	AMR	52440137	26	5	HPRC	PRJNA730822
HG01358	2	AMR	48753445	26	6	HPRC	PRJNA730822
HG01361	1	AMR	47178056	29	9	HPRC	PRJNA730822
HG01361	2	AMR	45122217	28	10	HPRC	PRJNA730822
HG01457	1	AMR	137866935	27	2	HGSVC	PRJEB76276
HG01457	2	AMR	133362811	26	2	HGSVC	PRJEB76276
HG01505	1	EUR	134101868	28	2	HGSVC	PRJEB76276
HG01505	2	EUR	125504060	27	3	HGSVC	PRJEB76276
HG01573	1	AMR	136589329	25	2	HGSVC	PRJEB76276
HG01573	2	AMR	136571735	28	2	HGSVC	PRJEB76276
HG01891	1	AFR	57096483	30	7	HPRC	PRJNA730822
HG01891	2	AFR	81112077	28	4	HPRC	PRJNA730822
HG01928	1	AMR	45697985	25	7	HPRC	PRJNA730822
HG01928	2	AMR	53717995	23	6	HPRC	PRJNA730822
HG01952	1	AMR	44250376	28	8	HPRC	PRJNA730822
HG01952	2	AMR	54639450	30	9	HPRC	PRJNA730822
HG01978	1	AMR	52814149	31	7	HPRC	PRJNA730822
HG01978	2	AMR	60487953	30	7	HPRC	PRJNA730822
HG02018	1	EAS	136673151	23	3	HGSVC	PRJEB76276
HG02018	2	EAS	135348401	26	3	HGSVC	PRJEB76276
HG02055	1	AFR	34122691	30	9	HPRC	PRJNA730822
HG02055	2	AFR	35182712	27	11	HPRC	PRJNA730822
HG02059	1	EAS	146923252	24	4	HGSVC	PRJEB76276
HG02059	2	EAS	152425962	24	2	HGSVC	PRJEB76276
HG02080	1	EAS	24285731	27	7	HPRC	PRJNA730822
HG02080	2	EAS	20228813	26	8	HPRC	PRJNA730822
HG02106	1	AMR	135415833	26	3	HGSVC	PRJEB76276
HG02106	2	AMR	134516900	26	3	HGSVC	PRJEB76276
HG02109	1	AFR	24098322	34	10	HPRC	PRJNA730822
HG02109	2	AFR	23115113	27	6	HPRC	PRJNA730822
HG02145	1	AFR	19770268	29	5	HPRC	PRJNA730822
HG02145	2	AFR	24061170	28	6	HPRC	PRJNA730822
HG02148	1	AMR	41874143	30	8	HPRC	PRJNA730822
HG02148	2	AMR	39938933	24	6	HPRC	PRJNA730822
HG02257	1	AFR	57982120	29	9	HPRC	PRJNA730822
HG02257	2	AFR	59044574	32	11	HPRC	PRJNA730822
HG02282	1	AFR	107590042	30	2	HGSVC	PRJEB76276
HG02282	2	AFR	125692346	28	3	HGSVC	PRJEB76276
HG02486	1	AFR	58491195	30	6	HPRC	PRJNA730822
HG02486	2	AFR	55069743	24	6	HPRC	PRJNA730822
HG02554	1	AFR	134946215	27	4	HGSVC	PRJEB76276
HG02554	2	AFR	107135070	32	5	HGSVC	PRJEB76276
HG02559	1	AFR	57249657	27	3	HPRC	PRJNA730822
HG02559	2	AFR	59525942	27	6	HPRC	PRJNA730822
HG02572	1	AFR	19525040	29	8	HPRC	PRJNA730822
HG02572	2	AFR	23127662	30	11	HPRC	PRJNA730822
HG02587	1	AFR	139299482	30	2	HGSVC	PRJEB76276
HG02587	2	AFR	136083123	28	2	HGSVC	PRJEB76276
HG02622	1	AFR	51206351	27	6	HPRC	PRJNA730822
HG02622	2	AFR	60041455	28	3	HPRC	PRJNA730822
HG02630	1	AFR	29253507	33	6	HPRC	PRJNA730822
HG02630	2	AFR	25380071	28	5	HPRC	PRJNA730822
HG02666	1	AFR	139545746	28	2	HGSVC	PRJEB76276
HG02666	2	AFR	137190139	26	3	HGSVC	PRJEB76276
HG02717	1	AFR	46513843	29	5	HPRC	PRJNA730822
HG02717	2	AFR	43942241	28	9	HPRC	PRJNA730822
HG02723	1	AFR	24827663	26	3	HPRC	PRJNA730822
HG02723	2	AFR	22438397	27	6	HPRC	PRJNA730822
HG02769	1	AFR	103543622	30	3	HGSVC	PRJEB76276
HG02769	2	AFR	134418817	27	3	HGSVC	PRJEB76276
HG02818	1	AFR	96622806	28	4	HGSVC	PRJEB76276
HG02818	2	AFR	104520653	28	5	HGSVC	PRJEB76276
HG02886	1	AFR	29113777	27	4	HPRC	PRJNA730822
HG02886	2	AFR	28882481	27	5	HPRC	PRJNA730822
HG02953	1	AFR	134282667	27	4	HGSVC	PRJEB76276
HG02953	2	AFR	109062915	28	2	HGSVC	PRJEB76276
HG03098	1	AFR	34383521	24	5	HPRC	PRJNA730822
HG03098	2	AFR	36975063	27	6	HPRC	PRJNA730822
HG03248	1	AFR	131684344	29	4	HGSVC	PRJEB76276
HG03248	2	AFR	135822003	30	4	HGSVC	PRJEB76276
HG03453	1	AFR	27053039	27	3	HPRC	PRJNA730822
HG03453	2	AFR	26379428	27	3	HPRC	PRJNA730822
HG03486	1	AFR	27177738	27	5	HPRC	PRJNA730822
HG03486	2	AFR	24250446	24	5	HPRC	PRJNA730822
HG03492	1	SAS	20158908	26	7	HPRC	PRJNA730822
HG03492	2	SAS	18860066	29	5	HPRC	PRJNA730822
HG03516	1	AFR	55482364	26	5	HPRC	PRJNA730822
HG03516	2	AFR	44773628	29	7	HPRC	PRJNA730822
HG03520	1	AFR	107538364	25	2	HGSVC	PRJEB76276
HG03520	2	AFR	132474249	27	2	HGSVC	PRJEB76276
HG03540	1	AFR	34159233	27	4	HPRC	PRJNA730822
HG03540	2	AFR	30474809	28	6	HPRC	PRJNA730822
HG03579	1	AFR	27544339	33	5	HPRC	PRJNA730822
HG03579	2	AFR	27014075	30	5	HPRC	PRJNA730822
HG03683	1	SAS	133350545	29	2	HGSVC	PRJEB76276
HG03683	2	SAS	154166241	27	2	HGSVC	PRJEB76276
HG03807	1	SAS	135699884	28	7	HGSVC	PRJEB76276
HG03807	2	SAS	135340106	26	3	HGSVC	PRJEB76276
HG04217	1	SAS	147183591	27	3	HGSVC	PRJEB76276
HG04217	2	SAS	146808645	27	4	HGSVC	PRJEB76276
NA18906	1	AFR	43522948	36	5	HPRC	PRJNA730822
NA18906	2	AFR	40078400	29	3	HPRC	PRJNA730822
NA18989	1	EAS	135576480	26	3	HGSVC	PRJEB76276
NA18989	2	EAS	137631789	27	2	HGSVC	PRJEB76276
NA19036	1	AFR	134461585	25	4	HGSVC	PRJEB76276
NA19036	2	AFR	153764006	29	4	HGSVC	PRJEB76276
NA19129	1	AFR	135541088	28	5	HGSVC	PRJEB76276
NA19129	2	AFR	145947918	28	3	HGSVC	PRJEB76276
NA19240	1	AFR	25199424	27	7	HPRC	PRJNA730822
NA19240	2	AFR	28898930	29	6	HPRC	PRJNA730822
NA19317	1	AFR	146928310	27	3	HGSVC	PRJEB76276
NA19317	2	AFR	147849691	26	3	HGSVC	PRJEB76276
NA19331	1	AFR	103278421	27	2	HGSVC	PRJEB76276
NA19331	2	AFR	133868608	28	4	HGSVC	PRJEB76276
NA19347	1	AFR	134978426	29	4	HGSVC	PRJEB76276
NA19347	2	AFR	155109183	30	4	HGSVC	PRJEB76276
NA19384	1	AFR	140534053	27	2	HGSVC	PRJEB76276
NA19384	2	AFR	140056662	28	3	HGSVC	PRJEB76276
NA19434	1	AFR	107748930	26	6	HGSVC	PRJEB76276
NA19434	2	AFR	130955708	23	5	HGSVC	PRJEB76276
NA19836	1	AFR	135159888	29	2	HGSVC	PRJEB76276
NA19836	2	AFR	131390575	27	5	HGSVC	PRJEB76276
NA19983	1	AFR	134070787	27	3	HGSVC	PRJEB76276
NA19983	2	AFR	154390956	27	2	HGSVC	PRJEB76276
NA20129	1	AFR	22424799	30	7	HPRC	PRJNA730822
NA20129	2	AFR	21149676	25	4	HPRC	PRJNA730822
NA20355	1	AFR	135831886	27	2	HGSVC	PRJEB76276
NA20355	2	AFR	138003900	28	6	HGSVC	PRJEB76276
NA21309	1	AFR	17440620	30	8	HPRC	PRJNA730822
NA21309	2	AFR	20564675	24	8	HPRC	PRJNA730822
NA21487	1	AFR	115066146	28	3	HGSVC	PRJEB76276
NA21487	2	AFR	133421945	27	3	HGSVC	PRJEB76276
PNG15	1	OCA	39274718	27	6	PNG/Hseih	pending
PNG15	2	OCA	41067075	26	6	PNG/Hseih	pending
PNG16	1	OCA	45190519	29	8	PNG/Hseih	pending
PNG16	2	OCA	41537965	26	6	PNG/Hseih	pending

## Sheet: S3
Hybridization probes
Target	length (nt)	Sequence
A1_exon3	100	GTGTCTTTCCTGAAGACTATCTTCCCGTCTCAAAATGGACATGATGGATCCACGGATGTACAGCAGAGAGCCAGGAGGTCCAACCGCCGTAGACAGGAAG
A1_exon5	108	TCTGAGGAAACTAAGCATGAAAGAACGTGAGCACGGAGAAAAGGAGAGGCAGGTGTCAGAGGCAGAGGAAAATGGGAAATTGGATATGAAAGAAATACACACCTACAT
A1_exon6	61	GGAAATGTTTCAACGTGCGCAAGCGTTGCGGCGGCGGGCAGAGGACTACTACAGATGCAAA
B5_exon2	129	GTTATCAATACTCTGGCTGACCATCATCATCGTGGGACTGACTTTGGTGGAAGTCCTTGGTTACATGTCATTATTGCGTTTCCGACAAGTTATAAAGTTGTCATTACCCTCTGGATAGTTTACCTTTGG
B14_exon2	120	GTTATCAATACTCTGGCTGACCATCGTCATCGTGAGACTGACTTTGGTGGAAGTCCTTGGATAATTATCATTATTGTGTTTCTGGGACGTTACAAATTTACCATTCTCTTCTGCACAATT
B6_exon2	140	GTTATCAATAGTCTGGCTGTCTATCGTCATCGTGAGACTGACTTTGGTGTAGGAGTTCGAGACCACCCTGGCCAACATGGCAAAACCCCATCTCCACAAAAATTGGATAATTTGATAATTATCATTATTGGGTTTCTGAG
B6_exon3	100	GTGTCTTTCCTGAAGACTATCTTCTGGTCTCGAAATGGACATGATGGATCCATGGATGTACAGCAGAGAGCCTGGAGGTCCAACCGCAGTAGACAGAAAG
B6_exon6-7	97	GAAAATGTTTCAACGTGCGCAAGAGTTGCGGCGGCGGGCAGAGGACTACCACAAATGCAAAATCCCCCCTTCTGCAAGAAAGCCTCTTTGCAACTGG
